# Supplementary material for: Site-Specific Trafficking of Lipid and Polar Metabolites in Adipose and Muscle Tissue Reveals the Impact of Bariatric Surgery-Induced Weight Loss: A 6-Month Follow-Up Study
Source: Metabolites. 2025 Aug 2;15(8):525. doi: 10.3390/metabo15080525 (PMC12388112; doi:10.3390/metabo15080525)
Supplement: Supplementary file 1 [file metabolites-15-00525-s001.zip]

Archive with 1 entries (1 files):
- metabolites-3760089-supplementary.pdf
